# Supplementary material for: Evaluation of antibiotic treatment initiation and duration practices in primary care. Cross-sectional study in two French multi-professional health centers
Source: PLoS One. 2024 Dec 26;19(12):e0315128. doi: 10.1371/journal.pone.0315128 (PMC11670929; doi:10.1371/journal.pone.0315128)
Supplement: S1 Data — (CSV) [file pone.0315128.s001.csv]

code	age	sex	diag	diag2	atb	mlc	duration	eval_duration	duration_excess
Patient 1	10	F	PHARYNGITIS NO RADT	PHARYNGITIS	YES	AMOXICILLIN	6	0	0
Patient 1000	36	M	RHINOPHARYNGITIS	RHINOPHARYNGITIS	NO	NA	0	1	0
Patient 1005	12	M	RHINOPHARYNGITIS	RHINOPHARYNGITIS	NO	NA	0	1	0
Patient 1006	69	M	ACUTE COUGH/BRONCHITIS	ACUTE COUGH/BRONCHITIS	YES	PRISTINAMYCIN	6	0	6
Patient 1008	14	M	RHINOPHARYNGITIS	RHINOPHARYNGITIS	NO	NA	0	1	0
Patient 1009	12	F	RHINOPHARYNGITIS	RHINOPHARYNGITIS	NO	NA	0	1	0
Patient 101	2	F	PHARYNGITIS NO RADT	PHARYNGITIS	YES	AMOXICILLIN	6	0	0
Patient 1010	91	F	ACUTE COUGH/BRONCHITIS	ACUTE COUGH/BRONCHITIS	YES	AMOXICILLIN	6	0	6
Patient 1011	60	M	ACUTE COUGH/BRONCHITIS	ACUTE COUGH/BRONCHITIS	NO	NA	0	1	0
Patient 1012	82	M	CAP	CAP	YES	AMOXICILLINE/ACIDE CLAVULANIQUE	7	1	0
Patient 1013	18	M	PHARYNGITIS RADT NEG	PHARYNGITIS	NO	NA	0	1	0
Patient 1015	13	M	RHINOPHARYNGITIS	RHINOPHARYNGITIS	NO	NA	0	1	0
Patient 1017	59	F	RHINOPHARYNGITIS	RHINOPHARYNGITIS	NO	NA	0	1	0
Patient 1019	0	F	RHINOPHARYNGITIS	RHINOPHARYNGITIS	NO	NA	0	1	0
Patient 102	41	M	PHARYNGITIS NO RADT	PHARYNGITIS	YES	AMOXICILLIN	6	0	0
Patient 1020	3	F	PHARYNGITIS RADT NEG	PHARYNGITIS	NO	NA	0	1	0
Patient 1022	18	F	ACUTE COUGH/BRONCHITIS	ACUTE COUGH/BRONCHITIS	NO	NA	0	1	0
Patient 1023	43	F	RHINOPHARYNGITIS	RHINOPHARYNGITIS	NO	NA	0	1	0
Patient 1025	13	F	RHINOPHARYNGITIS	RHINOPHARYNGITIS	NO	NA	0	1	0
Patient 1026	2	M	RHINOPHARYNGITIS	RHINOPHARYNGITIS	NO	NA	0	1	0
Patient 1027	51	M	RHINOPHARYNGITIS	RHINOPHARYNGITIS	YES	AMOXICILLIN	7	0	7
Patient 1029	30	F	SINUSITIS	SINUSITIS	YES	PRISTINAMYCIN	5	0	1
Patient 103	21	M	RHINOPHARYNGITIS	RHINOPHARYNGITIS	NO	NA	0	1	0
Patient 1030	6	M	AOM	AOM	YES	AMOXICILLIN	5	1	0
Patient 1031	26	F	RHINOPHARYNGITIS	RHINOPHARYNGITIS	NO	NA	0	1	0
Patient 1032	5	M	RHINOPHARYNGITIS	RHINOPHARYNGITIS	NO	NA	0	1	0
Patient 1033	5	M	RHINOPHARYNGITIS	RHINOPHARYNGITIS	NO	NA	0	1	0
Patient 1035	25	M	ACUTE COUGH/BRONCHITIS	ACUTE COUGH/BRONCHITIS	YES	AMOXICILLIN	7	0	7
Patient 1036	36	F	RHINOPHARYNGITIS	RHINOPHARYNGITIS	YES	AMOXICILLIN	6	0	6
Patient 1037	35	M	ACUTE COUGH/BRONCHITIS	ACUTE COUGH/BRONCHITIS	NO	NA	0	1	0
Patient 1038	61	M	ACUTE COPD	ACUTE COPD	YES	CLARITHROMYCIN	7	0	2
Patient 104	50	F	RHINOPHARYNGITIS	RHINOPHARYNGITIS	NO	NA	0	1	0
Patient 1040	43	F	RHINOPHARYNGITIS	RHINOPHARYNGITIS	NO	NA	0	1	0
Patient 1042	39	F	RHINOPHARYNGITIS	RHINOPHARYNGITIS	NO	NA	0	1	0
Patient 1043	12	F	RHINOPHARYNGITIS	RHINOPHARYNGITIS	NO	NA	0	1	0
Patient 1044	15	M	RHINOPHARYNGITIS	RHINOPHARYNGITIS	NO	NA	0	1	0
Patient 1046	1	F	RHINOPHARYNGITIS	RHINOPHARYNGITIS	NO	NA	0	1	0
Patient 1048	0	F	RHINOPHARYNGITIS	RHINOPHARYNGITIS	NO	NA	0	1	0
Patient 1049	1	F	AOM	AOM	YES	AMOXICILLIN	6	0	0
Patient 1051	42	F	RHINOPHARYNGITIS	RHINOPHARYNGITIS	YES	AMOXICILLIN	7	0	7
Patient 1053	2	F	RHINOPHARYNGITIS	RHINOPHARYNGITIS	YES	AMOXICILLIN	5	0	5
Patient 1055	3	F	RHINOPHARYNGITIS	RHINOPHARYNGITIS	YES	AMOXICILLIN	6	0	6
Patient 1056	11	F	SINUSITIS	SINUSITIS	YES	AMOXICILLIN	7	1	0
Patient 1058	10	M	RHINOPHARYNGITIS	RHINOPHARYNGITIS	NO	NA	0	1	0
Patient 1064	38	M	ACUTE COUGH/BRONCHITIS	ACUTE COUGH/BRONCHITIS	YES	AMOXICILLIN	8	0	8
Patient 1065	28	F	RHINOPHARYNGITIS	RHINOPHARYNGITIS	YES	AMOXICILLIN	6	0	6
Patient 1069	18	F	RHINOPHARYNGITIS	RHINOPHARYNGITIS	NO	NA	0	1	0
Patient 1070	50	M	CAP	CAP	YES	AMOXICILLINE/ACIDE CLAVULANIQUE	7	0	2
Patient 1075	13	M	RHINOPHARYNGITIS	RHINOPHARYNGITIS	NO	NA	0	1	0
Patient 1076	15	F	RHINOPHARYNGITIS	RHINOPHARYNGITIS	NO	NA	0	1	0
Patient 1077	47	F	ACUTE COUGH/BRONCHITIS	ACUTE COUGH/BRONCHITIS	YES	AMOXICILLIN	8	0	8
Patient 1078	20	F	ACUTE COUGH/BRONCHITIS	ACUTE COUGH/BRONCHITIS	YES	AMOXICILLIN	7	0	7
Patient 1079	2	M	AOM	AOM	YES	AMOXICILLIN	6	0	1
Patient 1083	11	M	PHARYNGITIS NO RADT	PHARYNGITIS	YES	AMOXICILLIN	6	0	0
Patient 1084	2	F	AOM	AOM	YES	AMOXICILLIN	5	1	0
Patient 1086	13	M	RHINOPHARYNGITIS	RHINOPHARYNGITIS	NO	NA	0	1	0
Patient 1087	63	F	SINUSITIS	SINUSITIS	YES	AMOXICILLINE/ACIDE CLAVULANIQUE	7	1	0
Patient 1089	91	M	CAP	CAP	YES	AMOXICILLINE/ACIDE CLAVULANIQUE	8	0	3
Patient 1091	10	M	RHINOPHARYNGITIS	RHINOPHARYNGITIS	NO	NA	0	1	0
Patient 1093	0	F	RHINOPHARYNGITIS	RHINOPHARYNGITIS	NO	NA	0	1	0
Patient 1096	0	F	RHINOPHARYNGITIS	RHINOPHARYNGITIS	NO	NA	0	1	0
Patient 1099	4	M	AOM	AOM	YES	AMOXICILLIN	6	0	1
Patient 11	67	M	RHINOPHARYNGITIS	RHINOPHARYNGITIS	NO	NA	0	1	0
Patient 110	3	F	RHINOPHARYNGITIS	RHINOPHARYNGITIS	YES	AMOXICILLIN	7	0	7
Patient 1101	12	M	RHINOPHARYNGITIS	RHINOPHARYNGITIS	NO	NA	0	1	0
Patient 1103	56	F	SINUSITIS	SINUSITIS	YES	AMOXICILLIN	7	1	0
Patient 1105	8	M	RHINOPHARYNGITIS	RHINOPHARYNGITIS	NO	NA	0	1	0
Patient 1106	7	M	RHINOPHARYNGITIS	RHINOPHARYNGITIS	NO	NA	0	1	0
Patient 1107	7	F	RHINOPHARYNGITIS	RHINOPHARYNGITIS	NO	NA	0	1	0
Patient 1108	12	M	RHINOPHARYNGITIS	RHINOPHARYNGITIS	NO	NA	0	1	0
Patient 1109	81	F	RHINOPHARYNGITIS	RHINOPHARYNGITIS	NO	NA	0	1	0
Patient 1111	74	F	SINUSITIS	SINUSITIS	YES	CEFPODOXIM	8	0	3
Patient 1112	10	F	PHARYNGITIS NO RADT	PHARYNGITIS	YES	AMOXICILLIN	6	0	0
Patient 1115	45	F	RHINOPHARYNGITIS	RHINOPHARYNGITIS	NO	NA	0	1	0
Patient 1116	6	M	RHINOPHARYNGITIS	RHINOPHARYNGITIS	NO	NA	0	1	0
Patient 1118	23	M	RHINOPHARYNGITIS	RHINOPHARYNGITIS	NO	NA	0	1	0
Patient 112	37	F	PHARYNGITIS NO RADT	PHARYNGITIS	YES	AMOXICILLIN	6	0	0
Patient 1120	3	M	RHINOPHARYNGITIS	RHINOPHARYNGITIS	NO	NA	0	1	0
Patient 1123	53	F	ACUTE COUGH/BRONCHITIS	ACUTE COUGH/BRONCHITIS	YES	AMOXICILLINE/ACIDE CLAVULANIQUE	6	0	6
Patient 1125	23	M	RHINOPHARYNGITIS	RHINOPHARYNGITIS	NO	NA	0	1	0
Patient 1127	19	F	SINUSITIS	SINUSITIS	YES	PRISTINAMYCIN	4	1	0
Patient 1128	18	F	SINUSITIS	SINUSITIS	YES	AMOXICILLIN	6	0	0
Patient 1129	18	F	RHINOPHARYNGITIS	RHINOPHARYNGITIS	NO	NA	0	1	0
Patient 113	2	F	AOM	AOM	YES	AMOXICILLINE/ACIDE CLAVULANIQUE	5	1	0
Patient 1130	18	F	RHINOPHARYNGITIS	RHINOPHARYNGITIS	NO	NA	0	1	0
Patient 1132	1	F	AOM	AOM	YES	AMOXICILLIN	6	0	0
Patient 1134	73	F	RHINOPHARYNGITIS	RHINOPHARYNGITIS	YES	AMOXICILLIN	7	0	7
Patient 1135	7	M	RHINOPHARYNGITIS	RHINOPHARYNGITIS	NO	NA	0	1	0
Patient 114	8	F	PHARYNGITIS NO RADT	PHARYNGITIS	YES	AMOXICILLIN	6	0	0
Patient 1140	57	M	CAP	CAP	YES	AMOXICILLINE/ACIDE CLAVULANIQUE	8	0	3
Patient 1141	59	M	RHINOPHARYNGITIS	RHINOPHARYNGITIS	NO	NA	0	1	0
Patient 1145	61	M	ACUTE COUGH/BRONCHITIS	ACUTE COUGH/BRONCHITIS	YES	AMOXICILLIN	7	0	7
Patient 1146	9	F	RHINOPHARYNGITIS	RHINOPHARYNGITIS	NO	NA	0	1	0
Patient 1147	5	F	RHINOPHARYNGITIS	RHINOPHARYNGITIS	NO	NA	0	1	0
Patient 1148	2	F	ACUTE COUGH/BRONCHITIS	ACUTE COUGH/BRONCHITIS	YES	AMOXICILLINE/ACIDE CLAVULANIQUE	10	0	10
Patient 1150	37	F	PHARYNGITIS RADT NEG	PHARYNGITIS	NO	NA	0	1	0
Patient 1154	5	M	ACUTE COUGH/BRONCHITIS	ACUTE COUGH/BRONCHITIS	YES	AMOXICILLIN	7	0	7
Patient 1155	11	M	RHINOPHARYNGITIS	RHINOPHARYNGITIS	YES	AMOXICILLIN	7	0	7
Patient 1157	11	M	PHARYNGITIS RADT POS	PHARYNGITIS	YES	AMOXICILLIN	5	0	0
Patient 1158	66	M	ACUTE COUGH/BRONCHITIS	ACUTE COUGH/BRONCHITIS	YES	AMOXICILLIN	8	0	8
Patient 116	60	F	ACUTE COUGH/BRONCHITIS	ACUTE COUGH/BRONCHITIS	YES	AMOXICILLIN	7	0	7
Patient 1161	4	M	ACUTE COUGH/BRONCHITIS	ACUTE COUGH/BRONCHITIS	YES	AMOXICILLIN	6	0	6
Patient 1162	56	F	AOM	AOM	YES	AMOXICILLIN	5	1	0
Patient 1168	6	F	ACUTE COUGH/BRONCHITIS	ACUTE COUGH/BRONCHITIS	YES	AMOXICILLIN	8	0	8
Patient 1169	12	M	RHINOPHARYNGITIS	RHINOPHARYNGITIS	NO	NA	0	1	0
Patient 1170	15	M	PHARYNGITIS NO RADT	PHARYNGITIS	YES	AMOXICILLIN	6	0	0
Patient 1171	43	M	AOM	AOM	YES	AMOXICILLIN	7	0	2
Patient 1174	9	M	AOM	AOM	YES	AMOXICILLIN	5	1	0
Patient 1175	65	M	PHARYNGITIS NO RADT	PHARYNGITIS	YES	AMOXICILLIN	6	0	0
Patient 1178	17	F	PHARYNGITIS RADT NEG	PHARYNGITIS	NO	NA	0	1	0
Patient 1180	26	F	RHINOPHARYNGITIS	RHINOPHARYNGITIS	NO	NA	0	1	0
Patient 1181	4	M	CONGESTIVE OTITIS	CONGESTIVE OTITIS	NO	NA	0	1	0
Patient 1182	6	F	RHINOPHARYNGITIS	RHINOPHARYNGITIS	NO	NA	0	1	0
Patient 1183	31	F	RHINOPHARYNGITIS	RHINOPHARYNGITIS	NO	NA	0	1	0
Patient 1186	10	M	RHINOPHARYNGITIS	RHINOPHARYNGITIS	NO	NA	0	1	0
Patient 1187	67	M	RHINOPHARYNGITIS	RHINOPHARYNGITIS	NO	NA	0	1	0
Patient 1189	4	M	RHINOPHARYNGITIS	RHINOPHARYNGITIS	NO	NA	0	1	0
Patient 1190	0	F	CONGESTIVE OTITIS	CONGESTIVE OTITIS	NO	NA	0	1	0
Patient 1194	6	F	RHINOPHARYNGITIS	RHINOPHARYNGITIS	NO	NA	0	1	0
Patient 1195	1	F	RHINOPHARYNGITIS	RHINOPHARYNGITIS	NO	NA	0	1	0
Patient 1199	4	M	RHINOPHARYNGITIS	RHINOPHARYNGITIS	NO	NA	0	1	0
Patient 12	7	M	PHARYNGITIS NO RADT	PHARYNGITIS	YES	AMOXICILLIN	6	0	0
Patient 1200	1	M	AOM	AOM	YES	CEFPODOXIM	10	1	0
Patient 1203	7	F	RHINOPHARYNGITIS	RHINOPHARYNGITIS	NO	NA	0	1	0
Patient 1204	35	F	PHARYNGITIS NO RADT	PHARYNGITIS	YES	AMOXICILLIN	6	0	0
Patient 1205	18	M	RHINOPHARYNGITIS	RHINOPHARYNGITIS	NO	NA	0	1	0
Patient 1207	1	F	RHINOPHARYNGITIS	RHINOPHARYNGITIS	NO	NA	0	1	0
Patient 1210	21	M	RHINOPHARYNGITIS	RHINOPHARYNGITIS	NO	NA	0	1	0
Patient 1213	10	M	RHINOPHARYNGITIS	RHINOPHARYNGITIS	NO	NA	0	1	0
Patient 1214	5	M	PHARYNGITIS NO RADT	PHARYNGITIS	YES	AMOXICILLIN	6	0	0
Patient 1217	44	F	RHINOPHARYNGITIS	RHINOPHARYNGITIS	NO	NA	0	1	0
Patient 1218	3	M	ACUTE COUGH/BRONCHITIS	ACUTE COUGH/BRONCHITIS	YES	AMOXICILLIN	7	0	7
Patient 1222	8	M	PHARYNGITIS NO RADT	PHARYNGITIS	YES	AMOXICILLIN	6	0	0
Patient 1223	3	F	RHINOPHARYNGITIS	RHINOPHARYNGITIS	NO	NA	0	1	0
Patient 1225	47	M	ACUTE COUGH/BRONCHITIS	ACUTE COUGH/BRONCHITIS	YES	AMOXICILLIN	5	1	0
Patient 1226	15	M	ACUTE COUGH/BRONCHITIS	ACUTE COUGH/BRONCHITIS	NO	NA	0	1	0
Patient 1231	3	M	RHINOPHARYNGITIS	RHINOPHARYNGITIS	YES	AMOXICILLIN	6	0	6
Patient 1234	34	F	ACUTE COUGH/BRONCHITIS	ACUTE COUGH/BRONCHITIS	YES	AMOXICILLIN	6	0	6
Patient 1235	76	M	RHINOPHARYNGITIS	RHINOPHARYNGITIS	NO	NA	0	1	0
Patient 1236	74	F	RHINOPHARYNGITIS	RHINOPHARYNGITIS	YES	AMOXICILLIN	8	0	8
Patient 1237	64	F	ACUTE COUGH/BRONCHITIS	ACUTE COUGH/BRONCHITIS	YES	AMOXICILLIN	8	0	8
Patient 1241	65	M	ACUTE COUGH/BRONCHITIS	ACUTE COUGH/BRONCHITIS	NO	NA	0	1	0
Patient 1242	54	F	RHINOPHARYNGITIS	RHINOPHARYNGITIS	NO	NA	0	1	0
Patient 1245	2	M	ACUTE COUGH/BRONCHITIS	ACUTE COUGH/BRONCHITIS	YES	AMOXICILLINE/ACIDE CLAVULANIQUE	6	0	6
Patient 1246	1	F	RHINOPHARYNGITIS	RHINOPHARYNGITIS	NO	NA	0	1	0
Patient 1247	72	F	ACUTE COUGH/BRONCHITIS	ACUTE COUGH/BRONCHITIS	NO	NA	0	1	0
Patient 1250	58	M	RHINOPHARYNGITIS	RHINOPHARYNGITIS	NO	NA	0	1	0
Patient 1251	38	F	ACUTE COUGH/BRONCHITIS	ACUTE COUGH/BRONCHITIS	YES	AMOXICILLINE/ACIDE CLAVULANIQUE	7	0	7
Patient 1255	7	M	RHINOPHARYNGITIS	RHINOPHARYNGITIS	YES	AMOXICILLIN	8	0	8
Patient 1258	21	F	SINUSITIS	SINUSITIS	YES	AMOXICILLIN	5	0	0
Patient 1259	62	M	ACUTE COUGH/BRONCHITIS	ACUTE COUGH/BRONCHITIS	YES	AMOXICILLIN	6	0	6
Patient 1260	1	F	RHINOPHARYNGITIS	RHINOPHARYNGITIS	NO	NA	0	1	0
Patient 1261	48	M	AOM	AOM	YES	AMOXICILLIN	7	0	2
Patient 1262	91	F	RHINOPHARYNGITIS	RHINOPHARYNGITIS	NO	NA	0	1	0
Patient 1264	15	F	RHINOPHARYNGITIS	RHINOPHARYNGITIS	NO	NA	0	1	0
Patient 1266	44	F	ACUTE COUGH/BRONCHITIS	ACUTE COUGH/BRONCHITIS	YES	AMOXICILLIN	7	0	7
Patient 1267	14	M	RHINOPHARYNGITIS	RHINOPHARYNGITIS	YES	AMOXICILLIN	6	0	6
Patient 1269	31	M	RHINOPHARYNGITIS	RHINOPHARYNGITIS	NO	NA	0	1	0
Patient 127	51	F	RHINOPHARYNGITIS	RHINOPHARYNGITIS	NO	NA	0	1	0
Patient 1270	7	F	ACUTE COUGH/BRONCHITIS	ACUTE COUGH/BRONCHITIS	YES	AMOXICILLIN	6	0	6
Patient 1274	13	F	RHINOPHARYNGITIS	RHINOPHARYNGITIS	NO	NA	0	1	0
Patient 1275	1	F	RHINOPHARYNGITIS	RHINOPHARYNGITIS	NO	NA	0	1	0
Patient 1278	11	M	PHARYNGITIS NO RADT	PHARYNGITIS	YES	AMOXICILLIN	6	0	0
Patient 1280	39	M	RHINOPHARYNGITIS	RHINOPHARYNGITIS	NO	NA	0	1	0
Patient 1281	11	M	RHINOPHARYNGITIS	RHINOPHARYNGITIS	NO	NA	0	1	0
Patient 1282	64	F	RHINOPHARYNGITIS	RHINOPHARYNGITIS	NO	NA	0	1	0
Patient 1283	44	M	RHINOPHARYNGITIS	RHINOPHARYNGITIS	NO	NA	0	1	0
Patient 1286	7	M	RHINOPHARYNGITIS	RHINOPHARYNGITIS	NO	NA	0	1	0
Patient 1287	11	M	RHINOPHARYNGITIS	RHINOPHARYNGITIS	NO	NA	0	1	0
Patient 1289	16	F	ACUTE COUGH/BRONCHITIS	ACUTE COUGH/BRONCHITIS	YES	AMOXICILLIN	5	0	5
Patient 129	7	F	PHARYNGITIS NO RADT	PHARYNGITIS	YES	AMOXICILLIN	6	0	0
Patient 1296	5	M	PHARYNGITIS RADT POS	PHARYNGITIS	YES	AMOXICILLIN	7	0	1
Patient 1297	5	M	RHINOPHARYNGITIS	RHINOPHARYNGITIS	NO	NA	0	1	0
Patient 1299	24	F	RHINOPHARYNGITIS	RHINOPHARYNGITIS	NO	NA	0	1	0
Patient 13	7	M	ACUTE COUGH/BRONCHITIS	ACUTE COUGH/BRONCHITIS	YES	AMOXICILLIN	6	0	6
Patient 1302	24	F	SINUSITIS	SINUSITIS	YES	LEVOFLOXACIN	5	1	0
Patient 1304	0	M	RHINOPHARYNGITIS	RHINOPHARYNGITIS	NO	NA	0	1	0
Patient 1309	83	M	ACUTE COUGH/BRONCHITIS	ACUTE COUGH/BRONCHITIS	YES	AMOXICILLINE/ACIDE CLAVULANIQUE	8	0	8
Patient 1310	2	M	RHINOPHARYNGITIS	RHINOPHARYNGITIS	NO	NA	0	1	0
Patient 1312	1	F	RHINOPHARYNGITIS	RHINOPHARYNGITIS	NO	NA	0	1	0
Patient 1314	21	F	AOM	AOM	YES	AMOXICILLIN	5	1	0
Patient 1320	64	M	RHINOPHARYNGITIS	RHINOPHARYNGITIS	YES	AMOXICILLIN	7	0	7
Patient 1321	1	F	RHINOPHARYNGITIS	RHINOPHARYNGITIS	NO	NA	0	1	0
Patient 1325	4	M	RHINOPHARYNGITIS	RHINOPHARYNGITIS	NO	NA	0	1	0
Patient 1326	80	M	RHINOPHARYNGITIS	RHINOPHARYNGITIS	NO	NA	0	1	0
Patient 1328	89	F	RHINOPHARYNGITIS	RHINOPHARYNGITIS	NO	NA	0	1	0
Patient 1329	89	F	SINUSITIS	SINUSITIS	YES	AMOXICILLIN	7	1	0
Patient 1330	14	F	RHINOPHARYNGITIS	RHINOPHARYNGITIS	NO	NA	0	1	0
Patient 1333	27	F	RHINOPHARYNGITIS	RHINOPHARYNGITIS	NO	NA	0	1	0
Patient 1334	50	F	RHINOPHARYNGITIS	RHINOPHARYNGITIS	NO	NA	0	1	0
Patient 1335	14	F	RHINOPHARYNGITIS	RHINOPHARYNGITIS	NO	NA	0	1	0
Patient 1337	38	F	SINUSITIS	SINUSITIS	NO	NA	0	0	0
Patient 1339	72	F	RHINOPHARYNGITIS	RHINOPHARYNGITIS	YES	AMOXICILLIN	8	0	8
Patient 1340	28	F	SINUSITIS	SINUSITIS	YES	PRISTINAMYCIN	5	0	1
Patient 1341	22	F	SINUSITIS	SINUSITIS	YES	AMOXICILLIN	7	1	0
Patient 136	14	F	RHINOPHARYNGITIS	RHINOPHARYNGITIS	NO	NA	0	1	0
Patient 137	24	F	RHINOPHARYNGITIS	RHINOPHARYNGITIS	YES	AMOXICILLINE/ACIDE CLAVULANIQUE	7	0	7
Patient 138	49	F	SINUSITIS	SINUSITIS	YES	AMOXICILLINE/ACIDE CLAVULANIQUE	7	1	0
Patient 143	62	F	PHARYNGITIS RADT POS	PHARYNGITIS	YES	AMOXICILLIN	6	1	0
Patient 144	67	F	RHINOPHARYNGITIS	RHINOPHARYNGITIS	NO	NA	0	1	0
Patient 145	1	F	RHINOPHARYNGITIS	RHINOPHARYNGITIS	YES	AMOXICILLIN	7	0	7
Patient 146	1	M	RHINOPHARYNGITIS	RHINOPHARYNGITIS	YES	AMOXICILLIN	6	0	6
Patient 147	7	F	RHINOPHARYNGITIS	RHINOPHARYNGITIS	NO	NA	0	1	0
Patient 149	6	F	RHINOPHARYNGITIS	RHINOPHARYNGITIS	NO	NA	0	1	0
Patient 15	3	M	PHARYNGITIS NO RADT	PHARYNGITIS	YES	AMOXICILLIN	6	0	0
Patient 150	7	M	ACUTE COUGH/BRONCHITIS	ACUTE COUGH/BRONCHITIS	YES	AMOXICILLIN	6	0	6
Patient 151	14	F	SINUSITIS	SINUSITIS	YES	AMOXICILLIN	6	0	0
Patient 154	4	M	ACUTE COUGH/BRONCHITIS	ACUTE COUGH/BRONCHITIS	YES	AMOXICILLIN	6	0	6
Patient 158	1	M	RHINOPHARYNGITIS	RHINOPHARYNGITIS	YES	AMOXICILLIN	7	0	7
Patient 16	5	M	RHINOPHARYNGITIS	RHINOPHARYNGITIS	NO	NA	0	1	0
Patient 161	1	F	CONGESTIVE OTITIS	CONGESTIVE OTITIS	NO	NA	0	1	0
Patient 164	73	M	AOM	AOM	YES	AMOXICILLIN	5	1	0
Patient 165	15	M	PHARYNGITIS NO RADT	PHARYNGITIS	YES	AMOXICILLIN	6	1	0
Patient 166	57	F	RHINOPHARYNGITIS	RHINOPHARYNGITIS	NO	NA	0	1	0
Patient 17	3	M	RHINOPHARYNGITIS	RHINOPHARYNGITIS	YES	AMOXICILLIN	8	0	8
Patient 170	55	M	SINUSITIS	SINUSITIS	YES	ROXITHROMYCIN	8	0	1
Patient 176	67	M	ACUTE COUGH/BRONCHITIS	ACUTE COUGH/BRONCHITIS	YES	AMOXICILLIN	7	0	7
Patient 177	72	M	RHINOPHARYNGITIS	RHINOPHARYNGITIS	YES	AMOXICILLIN	8	0	8
Patient 178	9	M	PHARYNGITIS NO RADT	PHARYNGITIS	YES	AMOXICILLIN	6	0	0
Patient 179	1	F	RHINOPHARYNGITIS	RHINOPHARYNGITIS	NO	NA	0	1	0
Patient 18	0	M	AOM	AOM	YES	AMOXICILLINE/ACIDE CLAVULANIQUE	5	0	0
Patient 181	5	M	PHARYNGITIS NO RADT	PHARYNGITIS	NO	NA	0	1	0
Patient 182	2	M	RHINOPHARYNGITIS	RHINOPHARYNGITIS	NO	NA	0	1	0
Patient 183	4	F	ACUTE COUGH/BRONCHITIS	ACUTE COUGH/BRONCHITIS	YES	AMOXICILLINE/ACIDE CLAVULANIQUE	6	0	6
Patient 185	2	M	PHARYNGITIS NO RADT	PHARYNGITIS	NO	NA	0	1	0
Patient 186	60	M	ACUTE COUGH/BRONCHITIS	ACUTE COUGH/BRONCHITIS	YES	AMOXICILLIN	7	0	7
Patient 187	54	F	ACUTE COUGH/BRONCHITIS	ACUTE COUGH/BRONCHITIS	YES	AMOXICILLIN	7	0	7
Patient 19	77	F	RHINOPHARYNGITIS	RHINOPHARYNGITIS	NO	NA	0	1	0
Patient 192	34	F	RHINOPHARYNGITIS	RHINOPHARYNGITIS	NO	NA	0	1	0
Patient 195	59	F	SINUSITIS	SINUSITIS	YES	PRISTINAMYCIN	4	1	0
Patient 196	27	F	RHINOPHARYNGITIS	RHINOPHARYNGITIS	NO	NA	0	1	0
Patient 197	8	F	RHINOPHARYNGITIS	RHINOPHARYNGITIS	NO	NA	0	1	0
Patient 198	6	M	RHINOPHARYNGITIS	RHINOPHARYNGITIS	NO	NA	0	1	0
Patient 199	3	F	RHINOPHARYNGITIS	RHINOPHARYNGITIS	YES	JOSAMYCIN	7	0	7
Patient 2	6	M	RHINOPHARYNGITIS	RHINOPHARYNGITIS	YES	AMOXICILLIN	7	0	7
Patient 20	6	M	ACUTE COUGH/BRONCHITIS	ACUTE COUGH/BRONCHITIS	YES	AMOXICILLIN	5	0	5
Patient 200	57	M	CAP	CAP	YES	AMOXICILLINE/ACIDE CLAVULANIQUE	7	0	2
Patient 201	8	M	ACUTE COUGH/BRONCHITIS	ACUTE COUGH/BRONCHITIS	YES	AMOXICILLIN	6	0	6
Patient 207	3	F	AOM	AOM	YES	AMOXICILLIN	5	1	0
Patient 208	33	F	SINUSITIS	SINUSITIS	YES	AMOXICILLIN	6	0	0
Patient 212	16	M	RHINOPHARYNGITIS	RHINOPHARYNGITIS	NO	NA	0	1	0
Patient 214	5	F	PHARYNGITIS RADT NEG	PHARYNGITIS	NO	NA	0	1	0
Patient 215	52	M	PHARYNGITIS NO RADT	PHARYNGITIS	YES	AMOXICILLIN	6	0	0
Patient 218	69	F	CAP	CAP	YES	AMOXICILLIN	8	0	3
Patient 219	38	M	RHINOPHARYNGITIS	RHINOPHARYNGITIS	YES	AMOXICILLIN	8	0	8
Patient 223	29	F	PHARYNGITIS RADT POS	PHARYNGITIS	YES	AZITHROMYCIN	3	1	0
Patient 224	7	F	PHARYNGITIS RADT NEG	PHARYNGITIS	NO	NA	0	1	0
Patient 227	4	M	PHARYNGITIS NO RADT	PHARYNGITIS	YES	AMOXICILLIN	6	0	0
Patient 229	3	F	ACUTE COUGH/BRONCHITIS	ACUTE COUGH/BRONCHITIS	YES	AMOXICILLIN	6	0	6
Patient 23	1	F	AOM	AOM	YES	AMOXICILLIN	10	1	0
Patient 230	58	F	RHINOPHARYNGITIS	RHINOPHARYNGITIS	NO	NA	0	1	0
Patient 233	4	M	AOM	AOM	YES	AMOXICILLIN	7	0	2
Patient 236	71	F	RHINOPHARYNGITIS	RHINOPHARYNGITIS	NO	NA	0	1	0
Patient 239	58	F	SINUSITIS	SINUSITIS	YES	AMOXICILLINE/ACIDE CLAVULANIQUE	7	1	0
Patient 241	16	M	RHINOPHARYNGITIS	RHINOPHARYNGITIS	NO	NA	0	1	0
Patient 244	1	F	RHINOPHARYNGITIS	RHINOPHARYNGITIS	NO	NA	0	1	0
Patient 246	42	M	AOM	AOM	YES	AMOXICILLINE/ACIDE CLAVULANIQUE	8	0	3
Patient 247	9	F	AOM	AOM	YES	AMOXICILLIN	7	0	2
Patient 248	27	M	PHARYNGITIS NO RADT	PHARYNGITIS	YES	AMOXICILLIN	6	0	0
Patient 25	1	F	RHINOPHARYNGITIS	RHINOPHARYNGITIS	NO	NA	0	1	0
Patient 250	74	M	RHINOPHARYNGITIS	RHINOPHARYNGITIS	NO	NA	0	1	0
Patient 251	67	F	ACUTE COPD	ACUTE COPD	YES	AMOXICILLINE/ACIDE CLAVULANIQUE	8	0	3
Patient 259	72	F	CAP	CAP	YES	AMOXICILLIN	7	0	2
Patient 26	60	M	RHINOPHARYNGITIS	RHINOPHARYNGITIS	NO	NA	0	1	0
Patient 260	48	M	PHARYNGITIS NO RADT	PHARYNGITIS	YES	AMOXICILLIN	6	0	0
Patient 261	14	M	RHINOPHARYNGITIS	RHINOPHARYNGITIS	NO	NA	0	1	0
Patient 262	72	F	AOM	AOM	YES	AMOXICILLIN	6	0	1
Patient 265	26	M	PHARYNGITIS NO RADT	PHARYNGITIS	YES	AMOXICILLIN	6	0	0
Patient 266	17	F	SINUSITIS	SINUSITIS	YES	AMOXICILLIN	8	0	1
Patient 27	22	F	ACUTE COUGH/BRONCHITIS	ACUTE COUGH/BRONCHITIS	NO	NA	0	1	0
Patient 270	1	F	RHINOPHARYNGITIS	RHINOPHARYNGITIS	NO	NA	0	1	0
Patient 274	21	M	RHINOPHARYNGITIS	RHINOPHARYNGITIS	NO	NA	0	1	0
Patient 277	1	M	RHINOPHARYNGITIS	RHINOPHARYNGITIS	NO	NA	0	1	0
Patient 279	9	M	RHINOPHARYNGITIS	RHINOPHARYNGITIS	NO	NA	0	1	0
Patient 28	18	M	RHINOPHARYNGITIS	RHINOPHARYNGITIS	NO	NA	0	1	0
Patient 280	5	F	RHINOPHARYNGITIS	RHINOPHARYNGITIS	NO	NA	0	1	0
Patient 281	5	F	RHINOPHARYNGITIS	RHINOPHARYNGITIS	YES	AMOXICILLIN	6	0	6
Patient 282	4	M	AOM	AOM	YES	CEFPODOXIM	7	0	2
Patient 283	2	F	RHINOPHARYNGITIS	RHINOPHARYNGITIS	NO	NA	0	1	0
Patient 286	26	F	PHARYNGITIS NO RADT	PHARYNGITIS	YES	AMOXICILLIN	7	0	1
Patient 287	28	F	RHINOPHARYNGITIS	RHINOPHARYNGITIS	YES	AMOXICILLIN	6	0	6
Patient 288	3	F	RHINOPHARYNGITIS	RHINOPHARYNGITIS	NO	NA	0	1	0
Patient 290	5	F	AOM	AOM	YES	AMOXICILLIN	5	1	0
Patient 291	4	M	AOM	AOM	YES	CEFPODOXIM	5	1	0
Patient 293	10	F	RHINOPHARYNGITIS	RHINOPHARYNGITIS	NO	NA	0	1	0
Patient 295	9	M	CONGESTIVE OTITIS	CONGESTIVE OTITIS	NO	NA	0	1	0
Patient 296	12	M	RHINOPHARYNGITIS	RHINOPHARYNGITIS	NO	NA	0	1	0
Patient 297	72	M	ACUTE COUGH/BRONCHITIS	ACUTE COUGH/BRONCHITIS	YES	AMOXICILLIN	7	0	7
Patient 299	16	F	RHINOPHARYNGITIS	RHINOPHARYNGITIS	NO	NA	0	1	0
Patient 3	6	M	AOM	AOM	YES	AMOXICILLINE/ACIDE CLAVULANIQUE	8	0	3
Patient 300	28	M	PHARYNGITIS NO RADT	PHARYNGITIS	YES	PRISTINAMYCIN	7	0	3
Patient 301	1	F	RHINOPHARYNGITIS	RHINOPHARYNGITIS	NO	NA	0	1	0
Patient 302	34	F	ACUTE COUGH/BRONCHITIS	ACUTE COUGH/BRONCHITIS	YES	AMOXICILLINE/ACIDE CLAVULANIQUE	6	0	6
Patient 305	1	F	RHINOPHARYNGITIS	RHINOPHARYNGITIS	NO	NA	0	1	0
Patient 306	15	M	RHINOPHARYNGITIS	RHINOPHARYNGITIS	NO	NA	0	1	0
Patient 307	7	F	PHARYNGITIS NO RADT	PHARYNGITIS	YES	AMOXICILLIN	8	0	2
Patient 308	4	M	PHARYNGITIS NO RADT	PHARYNGITIS	YES	AMOXICILLIN	8	0	2
Patient 311	68	F	RHINOPHARYNGITIS	RHINOPHARYNGITIS	YES	AMOXICILLIN	7	0	7
Patient 313	42	F	ACUTE COUGH/BRONCHITIS	ACUTE COUGH/BRONCHITIS	YES	AMOXICILLIN	7	0	7
Patient 314	40	F	RHINOPHARYNGITIS	RHINOPHARYNGITIS	NO	NA	0	1	0
Patient 316	58	M	RHINOPHARYNGITIS	RHINOPHARYNGITIS	YES	AMOXICILLIN	8	0	8
Patient 317	3	M	AOM	AOM	YES	CEFPODOXIM	5	1	0
Patient 318	0	M	AOM	AOM	YES	AMOXICILLIN	10	1	0
Patient 319	3	M	ACUTE COUGH/BRONCHITIS	ACUTE COUGH/BRONCHITIS	YES	AMOXICILLINE/ACIDE CLAVULANIQUE	8	0	8
Patient 320	2	F	RHINOPHARYNGITIS	RHINOPHARYNGITIS	NO	NA	0	1	0
Patient 322	2	F	AOM	AOM	YES	AMOXICILLIN	5	1	0
Patient 325	15	M	ACUTE COUGH/BRONCHITIS	ACUTE COUGH/BRONCHITIS	YES	PRISTINAMYCIN	6	0	6
Patient 326	3	M	RHINOPHARYNGITIS	RHINOPHARYNGITIS	NO	NA	0	1	0
Patient 328	3	M	RHINOPHARYNGITIS	RHINOPHARYNGITIS	NO	NA	0	1	0
Patient 329	5	F	RHINOPHARYNGITIS	RHINOPHARYNGITIS	NO	NA	0	1	0
Patient 330	1	M	RHINOPHARYNGITIS	RHINOPHARYNGITIS	NO	NA	0	1	0
Patient 331	11	F	RHINOPHARYNGITIS	RHINOPHARYNGITIS	NO	NA	0	1	0
Patient 333	21	F	PHARYNGITIS RADT NEG	PHARYNGITIS	NO	NA	0	1	0
Patient 336	20	M	RHINOPHARYNGITIS	RHINOPHARYNGITIS	NO	NA	0	1	0
Patient 337	5	M	PHARYNGITIS NO RADT	PHARYNGITIS	NO	NA	0	1	0
Patient 34	52	F	SINUSITIS	SINUSITIS	YES	AMOXICILLIN	7	1	0
Patient 340	73	M	AOM	AOM	YES	AMOXICILLINE/ACIDE CLAVULANIQUE	7	0	2
Patient 341	1	F	RHINOPHARYNGITIS	RHINOPHARYNGITIS	NO	NA	0	1	0
Patient 343	21	M	RHINOPHARYNGITIS	RHINOPHARYNGITIS	NO	NA	0	1	0
Patient 344	17	M	RHINOPHARYNGITIS	RHINOPHARYNGITIS	NO	NA	0	1	0
Patient 35	26	F	RHINOPHARYNGITIS	RHINOPHARYNGITIS	NO	NA	0	1	0
Patient 352	69	M	RHINOPHARYNGITIS	RHINOPHARYNGITIS	NO	NA	0	1	0
Patient 355	52	M	SINUSITIS	SINUSITIS	YES	CEFPODOXIM	5	1	0
Patient 357	13	M	RHINOPHARYNGITIS	RHINOPHARYNGITIS	NO	NA	0	1	0
Patient 358	74	F	ACUTE COUGH/BRONCHITIS	ACUTE COUGH/BRONCHITIS	YES	AZITHROMYCIN	5	0	5
Patient 359	79	F	ACUTE COUGH/BRONCHITIS	ACUTE COUGH/BRONCHITIS	YES	ROXITHROMYCIN	5	0	5
Patient 362	24	M	RHINOPHARYNGITIS	RHINOPHARYNGITIS	NO	NA	0	1	0
Patient 363	49	F	RHINOPHARYNGITIS	RHINOPHARYNGITIS	NO	NA	0	1	0
Patient 367	37	M	PHARYNGITIS NO RADT	PHARYNGITIS	YES	AMOXICILLIN	6	0	0
Patient 37	6	F	RHINOPHARYNGITIS	RHINOPHARYNGITIS	NO	NA	0	1	0
Patient 370	6	M	RHINOPHARYNGITIS	RHINOPHARYNGITIS	NO	NA	0	1	0
Patient 371	24	F	ACUTE COUGH/BRONCHITIS	ACUTE COUGH/BRONCHITIS	NO	NA	0	1	0
Patient 374	21	F	ACUTE COUGH/BRONCHITIS	ACUTE COUGH/BRONCHITIS	YES	AMOXICILLIN	6	0	6
Patient 375	52	F	ACUTE COUGH/BRONCHITIS	ACUTE COUGH/BRONCHITIS	YES	AMOXICILLIN	7	0	7
Patient 379	3	M	RHINOPHARYNGITIS	RHINOPHARYNGITIS	NO	NA	0	1	0
Patient 38	62	M	ACUTE COUGH/BRONCHITIS	ACUTE COUGH/BRONCHITIS	YES	AMOXICILLIN	5	0	5
Patient 381	15	F	RHINOPHARYNGITIS	RHINOPHARYNGITIS	NO	NA	0	1	0
Patient 382	54	M	ACUTE COUGH/BRONCHITIS	ACUTE COUGH/BRONCHITIS	YES	AMOXICILLIN	8	0	8
Patient 383	45	M	PHARYNGITIS NO RADT	PHARYNGITIS	YES	PRISTINAMYCIN	6	0	2
Patient 384	29	M	RHINOPHARYNGITIS	RHINOPHARYNGITIS	NO	NA	0	1	0
Patient 386	47	M	RHINOPHARYNGITIS	RHINOPHARYNGITIS	NO	NA	0	1	0
Patient 387	23	M	ACUTE COUGH/BRONCHITIS	ACUTE COUGH/BRONCHITIS	YES	AMOXICILLIN	7	0	7
Patient 389	1	F	AOM	AOM	YES	AMOXICILLIN	6	0	0
Patient 39	10	M	RHINOPHARYNGITIS	RHINOPHARYNGITIS	YES	AMOXICILLIN	7	0	7
Patient 390	11	F	RHINOPHARYNGITIS	RHINOPHARYNGITIS	YES	AMOXICILLIN	6	0	6
Patient 393	36	F	RHINOPHARYNGITIS	RHINOPHARYNGITIS	NO	NA	0	1	0
Patient 395	0	M	RHINOPHARYNGITIS	RHINOPHARYNGITIS	NO	NA	0	1	0
Patient 397	1	F	AOM	AOM	YES	AMOXICILLIN	5	0	0
Patient 398	10	M	PHARYNGITIS NO RADT	PHARYNGITIS	YES	AMOXICILLIN	6	0	0
Patient 399	6	F	RHINOPHARYNGITIS	RHINOPHARYNGITIS	NO	NA	0	1	0
Patient 4	5	F	RHINOPHARYNGITIS	RHINOPHARYNGITIS	NO	NA	0	1	0
Patient 400	3	M	RHINOPHARYNGITIS	RHINOPHARYNGITIS	NO	NA	0	1	0
Patient 401	6	F	RHINOPHARYNGITIS	RHINOPHARYNGITIS	YES	AMOXICILLIN	7	0	7
Patient 402	76	M	RHINOPHARYNGITIS	RHINOPHARYNGITIS	NO	NA	0	1	0
Patient 404	19	F	ACUTE COUGH/BRONCHITIS	ACUTE COUGH/BRONCHITIS	NO	NA	0	1	0
Patient 405	5	M	RHINOPHARYNGITIS	RHINOPHARYNGITIS	NO	NA	0	1	0
Patient 406	60	M	PHARYNGITIS NO RADT	PHARYNGITIS	YES	AMOXICILLIN	6	0	0
Patient 409	50	F	RHINOPHARYNGITIS	RHINOPHARYNGITIS	YES	AMOXICILLIN	7	0	7
Patient 410	64	F	RHINOPHARYNGITIS	RHINOPHARYNGITIS	YES	AMOXICILLIN	6	0	6
Patient 411	5	F	ACUTE COUGH/BRONCHITIS	ACUTE COUGH/BRONCHITIS	NO	NA	0	1	0
Patient 413	10	M	RHINOPHARYNGITIS	RHINOPHARYNGITIS	NO	NA	0	1	0
Patient 414	3	F	RHINOPHARYNGITIS	RHINOPHARYNGITIS	NO	NA	0	1	0
Patient 415	17	M	RHINOPHARYNGITIS	RHINOPHARYNGITIS	NO	NA	0	1	0
Patient 416	88	F	ACUTE COUGH/BRONCHITIS	ACUTE COUGH/BRONCHITIS	YES	AMOXICILLINE/ACIDE CLAVULANIQUE	7	0	7
Patient 417	41	F	RHINOPHARYNGITIS	RHINOPHARYNGITIS	YES	AMOXICILLIN	8	0	8
Patient 418	61	F	ACUTE COUGH/BRONCHITIS	ACUTE COUGH/BRONCHITIS	YES	AMOXICILLIN	7	0	7
Patient 419	55	M	CAP	CAP	YES	AMOXICILLINE/ACIDE CLAVULANIQUE	5	1	0
Patient 422	19	F	RHINOPHARYNGITIS	RHINOPHARYNGITIS	NO	NA	0	1	0
Patient 424	73	M	ACUTE COPD	ACUTE COPD	YES	AMOXICILLINE/ACIDE CLAVULANIQUE	8	0	3
Patient 425	3	F	RHINOPHARYNGITIS	RHINOPHARYNGITIS	NO	NA	0	1	0
Patient 427	40	F	PHARYNGITIS NO RADT	PHARYNGITIS	YES	AMOXICILLINE/ACIDE CLAVULANIQUE	7	0	1
Patient 43	20	F	RHINOPHARYNGITIS	RHINOPHARYNGITIS	YES	AMOXICILLIN	6	0	6
Patient 430	0	M	RHINOPHARYNGITIS	RHINOPHARYNGITIS	NO	NA	0	1	0
Patient 432	1	M	RHINOPHARYNGITIS	RHINOPHARYNGITIS	NO	NA	0	1	0
Patient 434	82	F	SINUSITIS	SINUSITIS	YES	AMOXICILLIN	7	1	0
Patient 435	5	F	RHINOPHARYNGITIS	RHINOPHARYNGITIS	NO	NA	0	1	0
Patient 438	9	F	RHINOPHARYNGITIS	RHINOPHARYNGITIS	NO	NA	0	1	0
Patient 439	39	F	RHINOPHARYNGITIS	RHINOPHARYNGITIS	NO	NA	0	1	0
Patient 44	62	F	SINUSITIS	SINUSITIS	YES	AZITHROMYCIN	5	0	0
Patient 440	52	M	PHARYNGITIS NO RADT	PHARYNGITIS	YES	AMOXICILLIN	6	0	0
Patient 441	65	F	ACUTE COUGH/BRONCHITIS	ACUTE COUGH/BRONCHITIS	YES	AMOXICILLIN	7	0	7
Patient 442	67	F	RHINOPHARYNGITIS	RHINOPHARYNGITIS	NO	NA	0	1	0
Patient 444	65	F	RHINOPHARYNGITIS	RHINOPHARYNGITIS	NO	NA	0	1	0
Patient 445	3	M	AOM	AOM	YES	AMOXICILLIN	5	1	0
Patient 447	54	F	RHINOPHARYNGITIS	RHINOPHARYNGITIS	NO	NA	0	1	0
Patient 448	0	F	RHINOPHARYNGITIS	RHINOPHARYNGITIS	NO	NA	0	1	0
Patient 451	19	F	PHARYNGITIS RADT NEG	PHARYNGITIS	NO	NA	0	1	0
Patient 457	5	M	PHARYNGITIS NO RADT	PHARYNGITIS	YES	AMOXICILLIN	6	0	0
Patient 459	5	F	RHINOPHARYNGITIS	RHINOPHARYNGITIS	NO	NA	0	1	0
Patient 460	57	F	ACUTE COUGH/BRONCHITIS	ACUTE COUGH/BRONCHITIS	NO	NA	0	1	0
Patient 464	3	F	PHARYNGITIS NO RADT	PHARYNGITIS	YES	AMOXICILLIN	6	0	0
Patient 466	10	M	RHINOPHARYNGITIS	RHINOPHARYNGITIS	NO	NA	0	1	0
Patient 467	65	F	RHINOPHARYNGITIS	RHINOPHARYNGITIS	NO	NA	0	1	0
Patient 468	1	F	RHINOPHARYNGITIS	RHINOPHARYNGITIS	NO	NA	0	1	0
Patient 470	16	M	RHINOPHARYNGITIS	RHINOPHARYNGITIS	NO	NA	0	1	0
Patient 472	57	F	RHINOPHARYNGITIS	RHINOPHARYNGITIS	YES	AMOXICILLIN	7	0	7
Patient 475	35	F	ACUTE COUGH/BRONCHITIS	ACUTE COUGH/BRONCHITIS	YES	AMOXICILLIN	7	0	7
Patient 480	0	M	RHINOPHARYNGITIS	RHINOPHARYNGITIS	NO	NA	0	1	0
Patient 482	1	F	RHINOPHARYNGITIS	RHINOPHARYNGITIS	NO	NA	0	1	0
Patient 484	43	F	RHINOPHARYNGITIS	RHINOPHARYNGITIS	NO	NA	0	1	0
Patient 487	3	M	AOM	AOM	YES	CEFPODOXIM	5	1	0
Patient 491	33	F	ACUTE COUGH/BRONCHITIS	ACUTE COUGH/BRONCHITIS	YES	AMOXICILLIN	7	0	7
Patient 494	49	F	RHINOPHARYNGITIS	RHINOPHARYNGITIS	NO	NA	0	1	0
Patient 495	41	M	SINUSITIS	SINUSITIS	YES	AMOXICILLIN	5	0	0
Patient 496	6	F	RHINOPHARYNGITIS	RHINOPHARYNGITIS	NO	NA	0	1	0
Patient 498	62	M	SINUSITIS	SINUSITIS	YES	AMOXICILLINE/ACIDE CLAVULANIQUE	7	0	7
Patient 5	3	F	AOM	AOM	YES	AMOXICILLIN	6	0	1
Patient 50	58	M	RHINOPHARYNGITIS	RHINOPHARYNGITIS	YES	AMOXICILLIN	5	0	5
Patient 500	14	M	RHINOPHARYNGITIS	RHINOPHARYNGITIS	NO	NA	0	1	0
Patient 501	63	M	RHINOPHARYNGITIS	RHINOPHARYNGITIS	NO	NA	0	1	0
Patient 502	45	F	RHINOPHARYNGITIS	RHINOPHARYNGITIS	NO	NA	0	1	0
Patient 504	32	M	ACUTE COUGH/BRONCHITIS	ACUTE COUGH/BRONCHITIS	YES	AMOXICILLIN	7	0	7
Patient 505	6	F	AOM	AOM	YES	CEFPODOXIM	5	1	0
Patient 506	6	M	AOM	AOM	YES	CEFPODOXIM	5	1	0
Patient 507	2	F	ACUTE COUGH/BRONCHITIS	ACUTE COUGH/BRONCHITIS	YES	AMOXICILLIN	7	0	7
Patient 509	7	M	RHINOPHARYNGITIS	RHINOPHARYNGITIS	YES	CLARITHROMYCIN	8	0	8
Patient 51	27	M	RHINOPHARYNGITIS	RHINOPHARYNGITIS	NO	NA	0	1	0
Patient 511	83	F	CAP	CAP	YES	AMOXICILLINE/ACIDE CLAVULANIQUE	10	0	5
Patient 517	63	M	ACUTE COUGH/BRONCHITIS	ACUTE COUGH/BRONCHITIS	YES	AMOXICILLIN	7	0	7
Patient 518	1	M	RHINOPHARYNGITIS	RHINOPHARYNGITIS	NO	NA	0	1	0
Patient 52	5	F	RHINOPHARYNGITIS	RHINOPHARYNGITIS	NO	NA	0	1	0
Patient 521	42	M	RHINOPHARYNGITIS	RHINOPHARYNGITIS	NO	NA	0	1	0
Patient 524	30	F	RHINOPHARYNGITIS	RHINOPHARYNGITIS	YES	AMOXICILLIN	7	0	7
Patient 525	3	M	RHINOPHARYNGITIS	RHINOPHARYNGITIS	NO	NA	0	1	0
Patient 529	6	M	RHINOPHARYNGITIS	RHINOPHARYNGITIS	NO	NA	0	1	0
Patient 530	3	F	RHINOPHARYNGITIS	RHINOPHARYNGITIS	NO	NA	0	1	0
Patient 531	19	F	RHINOPHARYNGITIS	RHINOPHARYNGITIS	NO	NA	0	1	0
Patient 534	42	F	CONGESTIVE OTITIS	CONGESTIVE OTITIS	YES	AMOXICILLIN	6	0	6
Patient 536	44	F	ACUTE COUGH/BRONCHITIS	ACUTE COUGH/BRONCHITIS	YES	PRISTINAMYCIN	7	0	7
Patient 538	19	F	RHINOPHARYNGITIS	RHINOPHARYNGITIS	NO	NA	0	1	0
Patient 539	13	M	RHINOPHARYNGITIS	RHINOPHARYNGITIS	NO	NA	0	1	0
Patient 54	11	M	PHARYNGITIS NO RADT	PHARYNGITIS	YES	AMOXICILLIN	6	0	0
Patient 540	85	M	RHINOPHARYNGITIS	RHINOPHARYNGITIS	NO	NA	0	1	0
Patient 541	83	F	SINUSITIS	SINUSITIS	YES	PRISTINAMYCIN	6	0	2
Patient 543	4	F	RHINOPHARYNGITIS	RHINOPHARYNGITIS	NO	NA	0	1	0
Patient 544	8	F	RHINOPHARYNGITIS	RHINOPHARYNGITIS	NO	NA	0	1	0
Patient 545	12	M	RHINOPHARYNGITIS	RHINOPHARYNGITIS	NO	NA	0	1	0
Patient 547	82	M	SINUSITIS	SINUSITIS	YES	PRISTINAMYCIN	7	0	3
Patient 55	35	M	RHINOPHARYNGITIS	RHINOPHARYNGITIS	NO	NA	0	1	0
Patient 550	60	M	ACUTE COUGH/BRONCHITIS	ACUTE COUGH/BRONCHITIS	YES	CEFPODOXIM	10	0	10
Patient 553	27	M	RHINOPHARYNGITIS	RHINOPHARYNGITIS	NO	NA	0	1	0
Patient 554	0	F	RHINOPHARYNGITIS	RHINOPHARYNGITIS	NO	NA	0	1	0
Patient 556	0	F	RHINOPHARYNGITIS	RHINOPHARYNGITIS	NO	NA	0	1	0
Patient 557	3	M	RHINOPHARYNGITIS	RHINOPHARYNGITIS	NO	NA	0	1	0
Patient 558	4	M	AOM	AOM	YES	AMOXICILLIN	6	0	1
Patient 559	57	M	ACUTE COUGH/BRONCHITIS	ACUTE COUGH/BRONCHITIS	NO	NA	0	1	0
Patient 560	15	F	SINUSITIS	SINUSITIS	YES	AMOXICILLIN	6	0	0
Patient 563	12	F	RHINOPHARYNGITIS	RHINOPHARYNGITIS	NO	NA	0	1	0
Patient 564	14	M	ACUTE COUGH/BRONCHITIS	ACUTE COUGH/BRONCHITIS	YES	AMOXICILLIN	7	0	7
Patient 565	62	M	AOM	AOM	YES	AMOXICILLIN	5	1	0
Patient 568	20	F	PHARYNGITIS NO RADT	PHARYNGITIS	YES	AMOXICILLIN	6	0	0
Patient 569	1	F	RHINOPHARYNGITIS	RHINOPHARYNGITIS	NO	NA	0	1	0
Patient 57	27	F	RHINOPHARYNGITIS	RHINOPHARYNGITIS	NO	NA	0	1	0
Patient 572	36	F	ACUTE COUGH/BRONCHITIS	ACUTE COUGH/BRONCHITIS	YES	AMOXICILLIN	6	0	6
Patient 573	9	F	RHINOPHARYNGITIS	RHINOPHARYNGITIS	NO	NA	0	1	0
Patient 575	70	F	ACUTE COUGH/BRONCHITIS	ACUTE COUGH/BRONCHITIS	YES	AMOXICILLIN	7	0	7
Patient 576	43	M	RHINOPHARYNGITIS	RHINOPHARYNGITIS	YES	AMOXICILLIN	6	0	6
Patient 578	54	F	SINUSITIS	SINUSITIS	YES	PRISTINAMYCIN	6	0	2
Patient 579	4	M	RHINOPHARYNGITIS	RHINOPHARYNGITIS	YES	AMOXICILLIN	6	0	6
Patient 58	38	M	RHINOPHARYNGITIS	RHINOPHARYNGITIS	NO	NA	0	1	0
Patient 580	4	M	ACUTE COUGH/BRONCHITIS	ACUTE COUGH/BRONCHITIS	YES	CEFPODOXIM	7	0	7
Patient 586	16	M	RHINOPHARYNGITIS	RHINOPHARYNGITIS	NO	NA	0	1	0
Patient 59	5	F	PHARYNGITIS RADT POS	PHARYNGITIS	YES	AMOXICILLIN	6	1	0
Patient 593	83	F	ACUTE COPD	ACUTE COPD	YES	AMOXICILLINE/ACIDE CLAVULANIQUE	8	0	3
Patient 594	1	M	RHINOPHARYNGITIS	RHINOPHARYNGITIS	NO	NA	0	1	0
Patient 596	59	F	SINUSITIS	SINUSITIS	YES	PRISTINAMYCIN	4	1	0
Patient 598	1	M	RHINOPHARYNGITIS	RHINOPHARYNGITIS	NO	NA	0	1	0
Patient 6	5	F	RHINOPHARYNGITIS	RHINOPHARYNGITIS	NO	NA	0	1	0
Patient 60	11	F	RHINOPHARYNGITIS	RHINOPHARYNGITIS	NO	NA	0	1	0
Patient 600	16	M	RHINOPHARYNGITIS	RHINOPHARYNGITIS	NO	NA	0	1	0
Patient 602	76	M	CAP	CAP	YES	CLARITHROMYCIN	14	0	9
Patient 604	1	F	RHINOPHARYNGITIS	RHINOPHARYNGITIS	NO	NA	0	1	0
Patient 607	2	M	RHINOPHARYNGITIS	RHINOPHARYNGITIS	NO	NA	0	1	0
Patient 61	56	M	ACUTE COPD	ACUTE COPD	YES	AMOXICILLIN	7	0	2
Patient 616	0	M	RHINOPHARYNGITIS	RHINOPHARYNGITIS	NO	NA	0	1	0
Patient 618	1	M	RHINOPHARYNGITIS	RHINOPHARYNGITIS	NO	NA	0	1	0
Patient 62	1	M	RHINOPHARYNGITIS	RHINOPHARYNGITIS	NO	NA	0	1	0
Patient 623	23	M	RHINOPHARYNGITIS	RHINOPHARYNGITIS	NO	NA	0	1	0
Patient 626	1	M	RHINOPHARYNGITIS	RHINOPHARYNGITIS	NO	NA	0	1	0
Patient 627	32	M	RHINOPHARYNGITIS	RHINOPHARYNGITIS	NO	NA	0	1	0
Patient 628	1	M	AOM	AOM	YES	AMOXICILLIN	10	1	0
Patient 629	32	M	RHINOPHARYNGITIS	RHINOPHARYNGITIS	NO	NA	0	1	0
Patient 63	1	M	CONGESTIVE OTITIS	CONGESTIVE OTITIS	YES	AMOXICILLIN	10	0	10
Patient 630	43	M	RHINOPHARYNGITIS	RHINOPHARYNGITIS	NO	NA	0	1	0
Patient 631	48	M	ACUTE COUGH/BRONCHITIS	ACUTE COUGH/BRONCHITIS	YES	AMOXICILLIN	6	0	6
Patient 633	63	F	CAP	CAP	YES	AMOXICILLIN	8	0	3
Patient 634	91	F	CONGESTIVE OTITIS	CONGESTIVE OTITIS	YES	AMOXICILLINE/ACIDE CLAVULANIQUE	7	0	7
Patient 635	3	F	RHINOPHARYNGITIS	RHINOPHARYNGITIS	NO	NA	0	1	0
Patient 636	43	F	RHINOPHARYNGITIS	RHINOPHARYNGITIS	NO	NA	0	1	0
Patient 637	2	F	PHARYNGITIS RADT NEG	PHARYNGITIS	NO	NA	0	1	0
Patient 638	0	F	AOM	AOM	YES	AMOXICILLIN	10	1	0
Patient 64	82	M	RHINOPHARYNGITIS	RHINOPHARYNGITIS	NO	NA	0	1	0
Patient 644	52	M	ACUTE COPD	ACUTE COPD	YES	AMOXICILLIN	8	0	3
Patient 646	3	F	RHINOPHARYNGITIS	RHINOPHARYNGITIS	NO	NA	0	1	0
Patient 648	33	M	RHINOPHARYNGITIS	RHINOPHARYNGITIS	NO	NA	0	1	0
Patient 651	28	F	RHINOPHARYNGITIS	RHINOPHARYNGITIS	NO	NA	0	1	0
Patient 653	64	F	RHINOPHARYNGITIS	RHINOPHARYNGITIS	NO	NA	0	1	0
Patient 654	37	M	RHINOPHARYNGITIS	RHINOPHARYNGITIS	NO	NA	0	1	0
Patient 655	73	F	RHINOPHARYNGITIS	RHINOPHARYNGITIS	NO	NA	0	1	0
Patient 657	1	M	RHINOPHARYNGITIS	RHINOPHARYNGITIS	NO	NA	0	1	0
Patient 658	1	M	AOM	AOM	YES	AMOXICILLIN	10	1	0
Patient 66	60	F	PHARYNGITIS NO RADT	PHARYNGITIS	YES	AMOXICILLIN	6	0	0
Patient 660	20	F	RHINOPHARYNGITIS	RHINOPHARYNGITIS	NO	NA	0	1	0
Patient 661	15	F	RHINOPHARYNGITIS	RHINOPHARYNGITIS	NO	NA	0	1	0
Patient 662	28	F	RHINOPHARYNGITIS	RHINOPHARYNGITIS	NO	NA	0	1	0
Patient 664	62	F	RHINOPHARYNGITIS	RHINOPHARYNGITIS	YES	AMOXICILLIN	6	0	6
Patient 666	11	F	PHARYNGITIS RADT NEG	PHARYNGITIS	NO	NA	0	1	0
Patient 67	66	F	ACUTE COUGH/BRONCHITIS	ACUTE COUGH/BRONCHITIS	YES	PRISTINAMYCIN	7	0	7
Patient 670	73	F	RHINOPHARYNGITIS	RHINOPHARYNGITIS	NO	NA	0	1	0
Patient 671	10	F	SINUSITIS	SINUSITIS	YES	AMOXICILLIN	10	0	3
Patient 672	5	M	RHINOPHARYNGITIS	RHINOPHARYNGITIS	YES	AMOXICILLINE/ACIDE CLAVULANIQUE	5	0	5
Patient 673	25	M	RHINOPHARYNGITIS	RHINOPHARYNGITIS	NO	NA	0	1	0
Patient 675	21	F	SINUSITIS	SINUSITIS	YES	PRISTINAMYCIN	6	0	2
Patient 676	58	F	ACUTE COUGH/BRONCHITIS	ACUTE COUGH/BRONCHITIS	YES	AMOXICILLIN	7	0	7
Patient 677	57	F	RHINOPHARYNGITIS	RHINOPHARYNGITIS	NO	NA	0	1	0
Patient 678	16	M	PHARYNGITIS NO RADT	PHARYNGITIS	YES	AMOXICILLIN	6	0	0
Patient 680	20	F	ACUTE COUGH/BRONCHITIS	ACUTE COUGH/BRONCHITIS	YES	AMOXICILLIN	6	0	6
Patient 682	67	F	RHINOPHARYNGITIS	RHINOPHARYNGITIS	NO	NA	0	1	0
Patient 686	0	M	RHINOPHARYNGITIS	RHINOPHARYNGITIS	NO	NA	0	1	0
Patient 687	5	M	AOM	AOM	YES	AMOXICILLIN	5	1	0
Patient 689	0	M	RHINOPHARYNGITIS	RHINOPHARYNGITIS	NO	NA	0	1	0
Patient 692	38	F	RHINOPHARYNGITIS	RHINOPHARYNGITIS	NO	NA	0	1	0
Patient 693	8	F	RHINOPHARYNGITIS	RHINOPHARYNGITIS	NO	NA	0	1	0
Patient 697	4	M	RHINOPHARYNGITIS	RHINOPHARYNGITIS	NO	NA	0	1	0
Patient 698	20	M	RHINOPHARYNGITIS	RHINOPHARYNGITIS	NO	NA	0	1	0
Patient 699	55	F	RHINOPHARYNGITIS	RHINOPHARYNGITIS	NO	NA	0	1	0
Patient 7	61	M	ACUTE COUGH/BRONCHITIS	ACUTE COUGH/BRONCHITIS	YES	AMOXICILLIN	8	0	8
Patient 70	60	M	ACUTE COUGH/BRONCHITIS	ACUTE COUGH/BRONCHITIS	NO	NA	0	1	0
Patient 700	6	M	RHINOPHARYNGITIS	RHINOPHARYNGITIS	NO	NA	0	1	0
Patient 701	58	M	ACUTE COUGH/BRONCHITIS	ACUTE COUGH/BRONCHITIS	YES	AMOXICILLIN	7	0	7
Patient 702	47	M	RHINOPHARYNGITIS	RHINOPHARYNGITIS	NO	NA	0	1	0
Patient 703	82	F	SINUSITIS	SINUSITIS	YES	AMOXICILLIN	7	1	0
Patient 707	71	M	RHINOPHARYNGITIS	RHINOPHARYNGITIS	NO	NA	0	1	0
Patient 708	10	F	RHINOPHARYNGITIS	RHINOPHARYNGITIS	YES	AMOXICILLIN	6	0	6
Patient 709	7	F	PHARYNGITIS NO RADT	PHARYNGITIS	YES	AMOXICILLIN	6	0	0
Patient 71	3	F	AOM	AOM	YES	AMOXICILLIN	6	0	1
Patient 710	50	F	RHINOPHARYNGITIS	RHINOPHARYNGITIS	NO	NA	0	1	0
Patient 712	2	F	RHINOPHARYNGITIS	RHINOPHARYNGITIS	NO	NA	0	1	0
Patient 714	4	F	RHINOPHARYNGITIS	RHINOPHARYNGITIS	NO	NA	0	1	0
Patient 715	64	F	ACUTE COUGH/BRONCHITIS	ACUTE COUGH/BRONCHITIS	YES	AMOXICILLIN	6	0	6
Patient 716	57	F	ACUTE COPD	ACUTE COPD	YES	PRISTINAMYCIN	8	0	3
Patient 718	67	F	ACUTE COUGH/BRONCHITIS	ACUTE COUGH/BRONCHITIS	YES	CEFPODOXIM	10	0	10
Patient 719	4	F	RHINOPHARYNGITIS	RHINOPHARYNGITIS	NO	NA	0	1	0
Patient 72	0	F	AOM	AOM	YES	AMOXICILLIN	10	1	0
Patient 720	19	F	ACUTE COUGH/BRONCHITIS	ACUTE COUGH/BRONCHITIS	YES	AMOXICILLIN	7	0	7
Patient 726	5	F	RHINOPHARYNGITIS	RHINOPHARYNGITIS	NO	NA	0	1	0
Patient 73	0	F	RHINOPHARYNGITIS	RHINOPHARYNGITIS	NO	NA	0	1	0
Patient 730	23	F	ACUTE COUGH/BRONCHITIS	ACUTE COUGH/BRONCHITIS	YES	AMOXICILLIN	7	0	7
Patient 731	7	F	PHARYNGITIS RADT NEG	PHARYNGITIS	NO	NA	0	1	0
Patient 732	4	F	RHINOPHARYNGITIS	RHINOPHARYNGITIS	NO	NA	0	1	0
Patient 733	8	M	RHINOPHARYNGITIS	RHINOPHARYNGITIS	NO	NA	0	1	0
Patient 734	35	M	ACUTE COUGH/BRONCHITIS	ACUTE COUGH/BRONCHITIS	YES	AMOXICILLIN	7	0	7
Patient 735	74	F	RHINOPHARYNGITIS	RHINOPHARYNGITIS	YES	AMOXICILLIN	7	0	7
Patient 737	64	M	ACUTE COUGH/BRONCHITIS	ACUTE COUGH/BRONCHITIS	NO	NA	0	1	0
Patient 739	64	F	PHARYNGITIS NO RADT	PHARYNGITIS	YES	AMOXICILLIN	6	0	0
Patient 742	3	F	PHARYNGITIS RADT NEG	PHARYNGITIS	NO	NA	0	1	0
Patient 743	2	F	CONGESTIVE OTITIS	CONGESTIVE OTITIS	YES	AMOXICILLIN	6	0	6
Patient 744	39	M	SINUSITIS	SINUSITIS	YES	AMOXICILLIN	7	1	0
Patient 745	4	F	RHINOPHARYNGITIS	RHINOPHARYNGITIS	NO	NA	0	1	0
Patient 748	36	F	RHINOPHARYNGITIS	RHINOPHARYNGITIS	YES	AZITHROMYCIN	5	0	5
Patient 749	60	F	RHINOPHARYNGITIS	RHINOPHARYNGITIS	NO	NA	0	1	0
Patient 75	4	M	PHARYNGITIS RADT NEG	PHARYNGITIS	NO	NA	0	1	0
Patient 751	16	F	RHINOPHARYNGITIS	RHINOPHARYNGITIS	NO	NA	0	1	0
Patient 752	2	M	RHINOPHARYNGITIS	RHINOPHARYNGITIS	NO	NA	0	1	0
Patient 754	5	M	ACUTE COUGH/BRONCHITIS	ACUTE COUGH/BRONCHITIS	YES	AMOXICILLIN	6	0	6
Patient 756	61	F	RHINOPHARYNGITIS	RHINOPHARYNGITIS	YES	AZITHROMYCIN	5	0	5
Patient 757	59	F	RHINOPHARYNGITIS	RHINOPHARYNGITIS	NO	NA	0	1	0
Patient 758	13	F	RHINOPHARYNGITIS	RHINOPHARYNGITIS	YES	AMOXICILLIN	6	0	6
Patient 76	38	F	ACUTE COUGH/BRONCHITIS	ACUTE COUGH/BRONCHITIS	YES	AMOXICILLIN	6	0	6
Patient 760	53	F	RHINOPHARYNGITIS	RHINOPHARYNGITIS	NO	NA	0	1	0
Patient 761	59	M	RHINOPHARYNGITIS	RHINOPHARYNGITIS	YES	AZITHROMYCIN	5	0	5
Patient 762	19	F	RHINOPHARYNGITIS	RHINOPHARYNGITIS	NO	NA	0	1	0
Patient 766	3	F	ACUTE COUGH/BRONCHITIS	ACUTE COUGH/BRONCHITIS	YES	AMOXICILLIN	7	0	7
Patient 768	7	M	RHINOPHARYNGITIS	RHINOPHARYNGITIS	NO	NA	0	1	0
Patient 77	14	M	PHARYNGITIS NO RADT	PHARYNGITIS	YES	AMOXICILLIN	6	0	0
Patient 772	58	M	RHINOPHARYNGITIS	RHINOPHARYNGITIS	YES	AMOXICILLIN	7	0	7
Patient 773	4	F	AOM	AOM	YES	CEFPODOXIM	6	0	1
Patient 774	91	M	RHINOPHARYNGITIS	RHINOPHARYNGITIS	NO	NA	0	1	0
Patient 775	16	M	RHINOPHARYNGITIS	RHINOPHARYNGITIS	NO	NA	0	1	0
Patient 776	16	M	RHINOPHARYNGITIS	RHINOPHARYNGITIS	NO	NA	0	1	0
Patient 777	62	M	RHINOPHARYNGITIS	RHINOPHARYNGITIS	YES	AMOXICILLIN	7	0	7
Patient 779	10	F	CONGESTIVE OTITIS	CONGESTIVE OTITIS	NO	NA	0	1	0
Patient 78	15	F	RHINOPHARYNGITIS	RHINOPHARYNGITIS	NO	NA	0	1	0
Patient 780	0	F	RHINOPHARYNGITIS	RHINOPHARYNGITIS	NO	NA	0	1	0
Patient 782	1	M	RHINOPHARYNGITIS	RHINOPHARYNGITIS	NO	NA	0	1	0
Patient 784	31	F	RHINOPHARYNGITIS	RHINOPHARYNGITIS	NO	NA	0	1	0
Patient 788	13	F	RHINOPHARYNGITIS	RHINOPHARYNGITIS	NO	NA	0	1	0
Patient 79	45	M	CONGESTIVE OTITIS	CONGESTIVE OTITIS	YES	AMOXICILLINE/ACIDE CLAVULANIQUE	7	0	7
Patient 790	3	M	AOM	AOM	YES	AMOXICILLIN	6	0	1
Patient 791	44	M	RHINOPHARYNGITIS	RHINOPHARYNGITIS	NO	NA	0	1	0
Patient 793	19	M	ACUTE COUGH/BRONCHITIS	ACUTE COUGH/BRONCHITIS	YES	AMOXICILLIN	7	0	7
Patient 794	1	M	RHINOPHARYNGITIS	RHINOPHARYNGITIS	NO	NA	0	1	0
Patient 795	3	F	RHINOPHARYNGITIS	RHINOPHARYNGITIS	NO	NA	0	1	0
Patient 796	7	F	RHINOPHARYNGITIS	RHINOPHARYNGITIS	NO	NA	0	1	0
Patient 797	3	F	AOM	AOM	YES	AMOXICILLIN	7	0	2
Patient 798	12	F	RHINOPHARYNGITIS	RHINOPHARYNGITIS	NO	NA	0	1	0
Patient 799	57	M	RHINOPHARYNGITIS	RHINOPHARYNGITIS	NO	NA	0	1	0
Patient 8	1	F	AOM	AOM	YES	AMOXICILLIN	7	0	0
Patient 80	5	F	RHINOPHARYNGITIS	RHINOPHARYNGITIS	NO	NA	0	1	0
Patient 800	29	M	RHINOPHARYNGITIS	RHINOPHARYNGITIS	NO	NA	0	1	0
Patient 801	32	M	RHINOPHARYNGITIS	RHINOPHARYNGITIS	NO	NA	0	1	0
Patient 802	75	M	ACUTE COUGH/BRONCHITIS	ACUTE COUGH/BRONCHITIS	YES	AMOXICILLIN	7	0	7
Patient 804	41	F	RHINOPHARYNGITIS	RHINOPHARYNGITIS	NO	NA	0	1	0
Patient 805	5	F	RHINOPHARYNGITIS	RHINOPHARYNGITIS	YES	AZITHROMYCIN	3	0	3
Patient 806	11	M	RHINOPHARYNGITIS	RHINOPHARYNGITIS	NO	NA	0	1	0
Patient 807	73	F	RHINOPHARYNGITIS	RHINOPHARYNGITIS	NO	NA	0	1	0
Patient 808	71	M	RHINOPHARYNGITIS	RHINOPHARYNGITIS	NO	NA	0	1	0
Patient 809	10	F	ACUTE COUGH/BRONCHITIS	ACUTE COUGH/BRONCHITIS	YES	AMOXICILLIN	6	0	6
Patient 810	7	F	RHINOPHARYNGITIS	RHINOPHARYNGITIS	YES	AMOXICILLIN	6	0	6
Patient 811	4	F	RHINOPHARYNGITIS	RHINOPHARYNGITIS	YES	AMOXICILLIN	8	0	8
Patient 813	9	M	PHARYNGITIS RADT NEG	PHARYNGITIS	NO	NA	0	1	0
Patient 815	17	M	RHINOPHARYNGITIS	RHINOPHARYNGITIS	NO	NA	0	1	0
Patient 817	2	F	RHINOPHARYNGITIS	RHINOPHARYNGITIS	NO	NA	0	1	0
Patient 82	4	F	PHARYNGITIS NO RADT	PHARYNGITIS	YES	AMOXICILLIN	7	0	1
Patient 820	2	F	RHINOPHARYNGITIS	RHINOPHARYNGITIS	NO	NA	0	1	0
Patient 821	71	F	PHARYNGITIS RADT POS	PHARYNGITIS	YES	JOSAMYCIN	5	1	0
Patient 822	5	F	PHARYNGITIS RADT POS	PHARYNGITIS	YES	AMOXICILLIN	6	1	0
Patient 826	18	F	RHINOPHARYNGITIS	RHINOPHARYNGITIS	NO	NA	0	1	0
Patient 827	49	M	RHINOPHARYNGITIS	RHINOPHARYNGITIS	NO	NA	0	1	0
Patient 83	5	F	AOM	AOM	YES	AMOXICILLIN	6	0	1
Patient 831	18	F	RHINOPHARYNGITIS	RHINOPHARYNGITIS	YES	AMOXICILLIN	7	0	7
Patient 833	1	M	AOM	AOM	YES	CEFPODOXIM	10	1	0
Patient 835	5	M	AOM	AOM	YES	CEFPODOXIM	5	1	0
Patient 836	30	M	ACUTE COUGH/BRONCHITIS	ACUTE COUGH/BRONCHITIS	NO	NA	0	1	0
Patient 837	2	F	AOM	AOM	YES	AMOXICILLIN	5	1	0
Patient 839	59	F	RHINOPHARYNGITIS	RHINOPHARYNGITIS	NO	NA	0	1	0
Patient 84	3	F	PHARYNGITIS NO RADT	PHARYNGITIS	YES	AMOXICILLIN	7	0	1
Patient 842	1	M	RHINOPHARYNGITIS	RHINOPHARYNGITIS	YES	AMOXICILLIN	6	0	6
Patient 845	9	M	RHINOPHARYNGITIS	RHINOPHARYNGITIS	NO	NA	0	1	0
Patient 846	11	M	PHARYNGITIS NO RADT	PHARYNGITIS	YES	AMOXICILLIN	6	0	0
Patient 848	52	F	SINUSITIS	SINUSITIS	NO	NA	0	0	0
Patient 849	83	M	ACUTE COUGH/BRONCHITIS	ACUTE COUGH/BRONCHITIS	NO	NA	0	1	0
Patient 85	18	F	RHINOPHARYNGITIS	RHINOPHARYNGITIS	NO	NA	0	1	0
Patient 852	9	M	RHINOPHARYNGITIS	RHINOPHARYNGITIS	NO	NA	0	1	0
Patient 854	16	M	RHINOPHARYNGITIS	RHINOPHARYNGITIS	NO	NA	0	1	0
Patient 855	3	M	AOM	AOM	YES	AMOXICILLIN	6	0	1
Patient 856	8	M	RHINOPHARYNGITIS	RHINOPHARYNGITIS	NO	NA	0	1	0
Patient 859	3	F	AOM	AOM	YES	AMOXICILLINE/ACIDE CLAVULANIQUE	7	0	2
Patient 861	3	F	RHINOPHARYNGITIS	RHINOPHARYNGITIS	NO	NA	0	1	0
Patient 862	56	F	RHINOPHARYNGITIS	RHINOPHARYNGITIS	YES	AMOXICILLIN	6	0	6
Patient 863	17	F	RHINOPHARYNGITIS	RHINOPHARYNGITIS	NO	NA	0	1	0
Patient 864	11	F	RHINOPHARYNGITIS	RHINOPHARYNGITIS	NO	NA	0	1	0
Patient 865	0	F	RHINOPHARYNGITIS	RHINOPHARYNGITIS	NO	NA	0	1	0
Patient 866	30	F	PHARYNGITIS NO RADT	PHARYNGITIS	YES	PRISTINAMYCIN	4	0	0
Patient 869	68	M	ACUTE COUGH/BRONCHITIS	ACUTE COUGH/BRONCHITIS	YES	ROXITHROMYCIN	8	0	8
Patient 87	2	M	AOM	AOM	YES	AMOXICILLIN	6	0	1
Patient 870	70	M	RHINOPHARYNGITIS	RHINOPHARYNGITIS	NO	NA	0	1	0
Patient 873	5	F	RHINOPHARYNGITIS	RHINOPHARYNGITIS	YES	CEFPODOXIM	8	0	8
Patient 875	58	M	RHINOPHARYNGITIS	RHINOPHARYNGITIS	NO	NA	0	1	0
Patient 877	57	F	RHINOPHARYNGITIS	RHINOPHARYNGITIS	NO	NA	0	1	0
Patient 88	2	M	RHINOPHARYNGITIS	RHINOPHARYNGITIS	NO	NA	0	1	0
Patient 881	41	F	RHINOPHARYNGITIS	RHINOPHARYNGITIS	NO	NA	0	1	0
Patient 883	24	F	RHINOPHARYNGITIS	RHINOPHARYNGITIS	NO	NA	0	1	0
Patient 884	20	M	RHINOPHARYNGITIS	RHINOPHARYNGITIS	NO	NA	0	1	0
Patient 885	59	M	RHINOPHARYNGITIS	RHINOPHARYNGITIS	NO	NA	0	1	0
Patient 886	3	F	RHINOPHARYNGITIS	RHINOPHARYNGITIS	NO	NA	0	1	0
Patient 887	1	F	RHINOPHARYNGITIS	RHINOPHARYNGITIS	NO	NA	0	1	0
Patient 888	63	M	PHARYNGITIS RADT NEG	PHARYNGITIS	NO	NA	0	1	0
Patient 89	5	F	PHARYNGITIS NO RADT	PHARYNGITIS	YES	AMOXICILLIN	6	0	0
Patient 893	69	F	ACUTE COUGH/BRONCHITIS	ACUTE COUGH/BRONCHITIS	YES	AMOXICILLIN	7	0	7
Patient 894	17	F	ACUTE COUGH/BRONCHITIS	ACUTE COUGH/BRONCHITIS	NO	NA	0	1	0
Patient 901	70	F	ACUTE COUGH/BRONCHITIS	ACUTE COUGH/BRONCHITIS	YES	AMOXICILLINE/ACIDE CLAVULANIQUE	8	0	8
Patient 904	52	F	SINUSITIS	SINUSITIS	YES	AMOXICILLIN	6	0	0
Patient 907	54	M	RHINOPHARYNGITIS	RHINOPHARYNGITIS	NO	NA	0	1	0
Patient 908	53	F	RHINOPHARYNGITIS	RHINOPHARYNGITIS	YES	AMOXICILLIN	7	0	7
Patient 909	42	F	ACUTE COUGH/BRONCHITIS	ACUTE COUGH/BRONCHITIS	YES	AMOXICILLIN	3	0	3
Patient 91	4	M	AOM	AOM	YES	AMOXICILLINE/ACIDE CLAVULANIQUE	7	0	2
Patient 911	9	M	RHINOPHARYNGITIS	RHINOPHARYNGITIS	NO	NA	0	1	0
Patient 912	10	F	ACUTE COUGH/BRONCHITIS	ACUTE COUGH/BRONCHITIS	YES	CLARITHROMYCIN	8	0	8
Patient 917	3	M	PHARYNGITIS NO RADT	PHARYNGITIS	YES	AMOXICILLIN	6	0	0
Patient 92	64	F	ACUTE COUGH/BRONCHITIS	ACUTE COUGH/BRONCHITIS	YES	ROXITHROMYCIN	8	0	8
Patient 920	3	M	AOM	AOM	YES	AMOXICILLINE/ACIDE CLAVULANIQUE	7	0	2
Patient 921	32	F	SINUSITIS	SINUSITIS	YES	AMOXICILLIN	7	1	0
Patient 922	32	F	RHINOPHARYNGITIS	RHINOPHARYNGITIS	NO	NA	0	1	0
Patient 923	62	M	RHINOPHARYNGITIS	RHINOPHARYNGITIS	NO	NA	0	1	0
Patient 928	57	M	RHINOPHARYNGITIS	RHINOPHARYNGITIS	NO	NA	0	1	0
Patient 929	61	F	RHINOPHARYNGITIS	RHINOPHARYNGITIS	NO	NA	0	1	0
Patient 93	42	F	RHINOPHARYNGITIS	RHINOPHARYNGITIS	YES	AMOXICILLIN	6	0	6
Patient 932	33	M	RHINOPHARYNGITIS	RHINOPHARYNGITIS	NO	NA	0	1	0
Patient 933	2	M	RHINOPHARYNGITIS	RHINOPHARYNGITIS	NO	NA	0	1	0
Patient 935	8	F	PHARYNGITIS NO RADT	PHARYNGITIS	YES	AMOXICILLIN	7	0	1
Patient 936	11	M	RHINOPHARYNGITIS	RHINOPHARYNGITIS	NO	NA	0	1	0
Patient 937	9	M	AOM	AOM	YES	AMOXICILLIN	5	1	0
Patient 939	53	F	ACUTE COUGH/BRONCHITIS	ACUTE COUGH/BRONCHITIS	YES	PRISTINAMYCIN	7	0	7
Patient 940	14	M	RHINOPHARYNGITIS	RHINOPHARYNGITIS	NO	NA	0	1	0
Patient 941	63	M	RHINOPHARYNGITIS	RHINOPHARYNGITIS	NO	NA	0	1	0
Patient 943	11	F	RHINOPHARYNGITIS	RHINOPHARYNGITIS	NO	NA	0	1	0
Patient 944	65	F	SINUSITIS	SINUSITIS	YES	AMOXICILLIN	7	1	0
Patient 945	2	M	RHINOPHARYNGITIS	RHINOPHARYNGITIS	YES	AMOXICILLIN	6	0	6
Patient 947	2	M	RHINOPHARYNGITIS	RHINOPHARYNGITIS	YES	AMOXICILLIN	6	0	6
Patient 948	63	F	CAP	CAP	YES	PRISTINAMYCIN	10	0	5
Patient 95	16	F	RHINOPHARYNGITIS	RHINOPHARYNGITIS	NO	NA	0	1	0
Patient 951	48	F	SINUSITIS	SINUSITIS	YES	AMOXICILLIN	7	1	0
Patient 955	2	M	AOM	AOM	YES	AMOXICILLIN	6	0	1
Patient 956	2	M	RHINOPHARYNGITIS	RHINOPHARYNGITIS	NO	NA	0	1	0
Patient 957	49	F	RHINOPHARYNGITIS	RHINOPHARYNGITIS	NO	NA	0	1	0
Patient 96	39	M	RHINOPHARYNGITIS	RHINOPHARYNGITIS	NO	NA	0	1	0
Patient 962	88	F	ACUTE COUGH/BRONCHITIS	ACUTE COUGH/BRONCHITIS	YES	AMOXICILLIN	7	0	7
Patient 964	46	M	ACUTE COUGH/BRONCHITIS	ACUTE COUGH/BRONCHITIS	NO	NA	0	1	0
Patient 967	8	F	PHARYNGITIS NO RADT	PHARYNGITIS	YES	AMOXICILLIN	6	0	0
Patient 97	10	F	RHINOPHARYNGITIS	RHINOPHARYNGITIS	NO	NA	0	1	0
Patient 972	43	F	ACUTE COUGH/BRONCHITIS	ACUTE COUGH/BRONCHITIS	YES	PRISTINAMYCIN	4	0	4
Patient 974	15	F	RHINOPHARYNGITIS	RHINOPHARYNGITIS	NO	NA	0	1	0
Patient 975	71	F	ACUTE COUGH/BRONCHITIS	ACUTE COUGH/BRONCHITIS	YES	AMOXICILLIN	6	0	6
Patient 976	71	M	ACUTE COUGH/BRONCHITIS	ACUTE COUGH/BRONCHITIS	YES	AMOXICILLINE/ACIDE CLAVULANIQUE	8	0	8
Patient 978	4	M	RHINOPHARYNGITIS	RHINOPHARYNGITIS	NO	NA	0	1	0
Patient 98	45	M	ACUTE COUGH/BRONCHITIS	ACUTE COUGH/BRONCHITIS	YES	AMOXICILLIN	5	0	5
Patient 985	13	M	AOM	AOM	YES	AMOXICILLIN	6	0	1
Patient 986	9	M	RHINOPHARYNGITIS	RHINOPHARYNGITIS	NO	NA	0	1	0
Patient 987	8	F	RHINOPHARYNGITIS	RHINOPHARYNGITIS	NO	NA	0	1	0
Patient 988	5	M	RHINOPHARYNGITIS	RHINOPHARYNGITIS	NO	NA	0	1	0
Patient 994	74	F	ACUTE COUGH/BRONCHITIS	ACUTE COUGH/BRONCHITIS	YES	AMOXICILLIN	7	0	7
Patient 995	33	M	RHINOPHARYNGITIS	RHINOPHARYNGITIS	YES	AMOXICILLIN	6	0	6
Patient 998	35	F	SINUSITIS	SINUSITIS	YES	PRISTINAMYCIN	4	1	0
